# Supplementary material for: Resistance of ERG24 sterol C-14 reductase to heterocyclic amine antifungals
Source: NPJ Antimicrob Resist. 2025 Oct 1;3:83. doi: 10.1038/s44259-025-00155-7 (PMC12489058; doi:10.1038/s44259-025-00155-7)
Supplement: Supplementary file 2 — Arnold & Chartrain ERG24, Supplementary data [file 44259_2025_155_MOESM2_ESM.xlsx]

## Sheet: Figure S4, ERG24 sequences
Alignment of ERG24 protein sequences in Supplementary Table 4 of Arnold, Chartrain et al. (2025)									Trans-membrane segments
Annotation: * Conserved residue, : conservative mutations, transmembrane segment, catalytic residue, mutated to resistance, homologous to BgtAsp277
B.graminis tritici JIW11	0	----------	----------	----------	----------	----------	----------	0
B.graminis hordei DH14	0	----------	----------	----------	----------	----------	----------	0
S.cerevisiae S288C	0	----------	----------	----------	----------	----------	----------	0
Schizosaccharomyces pombe	0	----------	----------	----------	----------	----------	----------	0
Psilocybe cubensis	0	----------	----------	----------	----------	----------	----------	0
Puccinia graminis tritici	0	----------	----------	----------	----------	----------	----------	0
Rhizophagus irregularis	0	----------	----------	----------	----------	----------	----------	0
Mucor lusitanicus	0	----------	----------	----------	----------	----------	----------	0
Entomophthora muscae	0	----------	----------	----------	----------	----------	----------	0
Allomyces javanicus	1	----------	----------	-----MATTA	FDSPARNTRA	QARKRVTSAD	RSVAPSPDPQ	35
Hyaloraphidium curvatum	1	----------	----------	--MVTTRSQA	SSPAPATRRS	AAANGTATPR	KANGAANGEA	38
Octopus sinensis	1	----------	----------	----------	----------	----------	---------M	1
Homo sapiens	0	----------	----------	----------	----------	----------	----------	0
Thecamonas trahens	1	----------	----------	----------	----------	----------	-----MGKGA	5
Dictyostelium discoideum	1	----------	----------	----------	----------	----MSAVRN	RNNVEKQSNN	16
Ectocarpus siliculosus	1	MWTRQHDGEV	LDMLQTGEGS	QPERLSERWG	GGGTQFAIWQ	LRHLRQLICA	VHTPRATYRG	60
Triticum aestivum	0	----------	----------	----------	----------	----------	----------	0
Galdieria sulphuraria	0	----------	----------	----------	----------	----------	----------	0
Leishmania tarentolae	1	----------	----------	----------	----------	----------	---------M	1
Methylotuvimicrobium	0	----------	----------	----------	----------	----------	----------	0
B.graminis tritici JIW11	1	----------	---MTHSKSG	CYEFGGPAGA	FGVSFGLPIL	IYLFTFLCND	IS-GCPSPSI	46	TM1
B.graminis hordei DH14	1	----------	---MTHSESG	CYEFGGPAGA	FGVSFGLPIL	IYLFTFLCND	IS-GCPSPSI	46
S.cerevisiae S288C	1	----------	MVSALNPRTT	EFEFGGLIGA	LGISIGLPVF	TIILNQMIRP	D-------YF	43
Schizosaccharomyces pombe	1	---------M	AKGAVKKEKF	EYEFFGPIGA	LGVTVLTTVV	SFGSFYICNE	E--GCPAKFS	49
Psilocybe cubensis	1	----------	MSSQLNPRTT	KYEFLGPPGA	FAISVGVPIM	TYALYFGCSE	SAGGC--PPK	48
Puccinia graminis tritici	1	--MGQATETT	KRTVVNPRTT	EFEFGGRIGA	LGVTLSVPFF	TYWLNLACTP	QT-GCLLGPK	57
Rhizophagus irregularis	1	-------MLS	KKPLHNPKTT	EYEFLGPIGA	FLMITVLPSL	VYLLHLGCQP	E--GCPSPAL	51
Mucor lusitanicus	1	------MAYK	SSRVLNPKTT	HYEFGGVLGA	TAMITLLPLL	VVMFAYGCDQ	HG-GY--HPF	51
Entomophthora muscae	1	---------M	KKQKLNPKST	EFEFFGPIGC	TVVMVISPLF	LLMQYLICNE	EG-GCLASP-	49
Allomyces javanicus	36	PRVATRDVKS	PVPELNPRTR	SYEFAGPIGA	TILSVTMPMI	VLGLNVLCTP	D--GCPAATW	93
Hyaloraphidium curvatum	39	HAGANGSAEP	KLGSLNPKTT	EFEFLGPPGA	AFLLVLLPAT	VYGLYFLCDA	T--GCPNPGV	96
Octopus sinensis	2	EAYRNNRVNK	KGANKTEKTT	DLEFGGVLGT	AINIVALPCT	VIIMNLMCNE	QTCKFGQLPF	61
Homo sapiens	1	----------	-MAPTQGPRA	PLEFGGPLGA	AALLLLLPAT	MFHLLLAARS	GPARLLGPPA	49
Thecamonas trahens	6	GKTHATEGGS	SDGVENKTAF	AYEFGGPAGT	AVLMMVLPMV	VYFLYLACGP	YGVATVSLAA	65
Dictyostelium discoideum	17	GAQLTEVQKK	ELADLQKVHP	ANEFGGIIGT	FLLTFILPVV	VYWI-WASIE	FNNGYLLRPE	75
Ectocarpus siliculosus	61	AGPHALTMNA	ASSVPSSKEP	HYEFGGPIGA	GLITVSLPIV	VLGLCFICGK	E--YCLQGLR	118
Triticum aestivum	1	----------	----------	-MDAAAATGD	VLAALAP---	----------	----------	16
Galdieria sulphuraria	1	----------	----------	----MNLIGY	SLLCTFVIAI	LFQQLYQTKD	F---------	27
Leishmania tarentolae	2	TKGRAAASKA	EANPLQPLTK	AYEWGGPAGA	FFIVIFLPTL	VVALNSLCTG	E--QCSMMQV	59
Methylotuvimicrobium	1	---MSEQESR	DNAAVDAVRQ	KYGFG--FSW	LVLMIALPPL	VYYL-WICVT	Y---------	45	TM1
				.
B.graminis tritici JIW11	47	LSTSQFSIDH	LKHEVGWPVN	GVWGLS----	SWDVFVKVLG	YYLFNAMLHR	VLPGQEVEGT	102	TM2
B.graminis hordei DH14	47	LSPSQFSIDH	LKHEVGWPMN	GVWGLT----	SWNVLVKVLG	YYLFSAILHR	VLPGQEVEGT	102
S.cerevisiae S288C	44	IKGFFQNFDI	VEL---W--N	GIKPLRYYLG	NRELWTVYCL	WYGILAVLDV	ILPGRVMKGV	98
Schizosaccharomyces pombe	50	KISHIFKK--	---------T	PLF-------	DQKSLILYLL	WFSTLTLLWK	CTNGKWAKGT	91
Psilocybe cubensis	49	FASLSAVSEV	VIHSVTS--L	DWWK--ALW-	DTEAALIYLA	WYTFCVVAWA	VIPGDQVSGT	103
Puccinia graminis tritici	58	ILDL------	---------R	TLWNTTSFF-	SLEACYVYLG	WYMYLVLCWL	VLPGKSVDGT	101
Rhizophagus irregularis	52	VKQLLNPQQL	AQFFSTENIL	SLF-------	DLQSFIAYVG	YLSYLVLAWY	LVPGRWVEGT	104
Mucor lusitanicus	52	LRFYNFVSNF	DIEYLKREIT	NW--------	SYGSAIFYLG	IVLQLVVYSY	VLPGEEIEGA	103
Entomophthora muscae	50	----------	-----GYVLG	KLVDFKSFY-	SFKAAGMYFG	WLIYHVIMWA	VVPGPWVAGT	93
Allomyces javanicus	94	VSSTSALAAH	LQPRLAW--S	ALF-------	DPGALVAYLG	WFAWCVAMYR	LLPGDMVRGT	144
Hyaloraphidium curvatum	97	LRGDFSSV--	---------S	KAFKAANLL-	DLQAFAAYIG	WLAYMVALWF	VLPGKWIEGI	144
Octopus sinensis	62	I---------	---------Y	NWWTYFV---	DWTAVSMFLF	WMIFQSFLAI	LPIGKLYQGV	100
Homo sapiens	50	SLPGL-----	---------E	VLW-------	SPRALLLWLA	WLGLQAALYL	LPARKVAEGQ	88
Thecamonas trahens	66	PFVHLPPALL	DGSALHDPAQ	PWF-------	TLEALAVVVG	WLLLQALFYA	VLPGPMAEGV	118
Dictyostelium discoideum	76	TLSVEGVKAF	LAQLYHYVIT	YAYP------	TKEAAIIYFS	WFGFQAFLQH	VVPGRKVLGS	129
Ectocarpus siliculosus	119	FDTLGGALEQ	LPDSL----G	DLF-------	SPVAFTIVSQ	WLLFQILLDR	VLPGKTVEGV	167
Triticum aestivum	17	----------	----------	----------	SWSAAVVLVS	YLAYLAAAGA	LLPGKLVAGA	46
Galdieria sulphuraria	28	----------	----VVFFNL	NWFP------	NKNTTFVAVL	YILFLAVLGE	ILPGKTFPGS	67
Leishmania tarentolae	60	MRLPELIKEM	V--------Q	SAWPL-----	LPTAIGIELV	WIAAHAVFSV	LPIGRLVHGG	106
Methylotuvimicrobium	46	---YQGELVF	TSDAAAW--R	RFWSHVAPP-	TWHAAGLYAA	WFLGQAALQV	WAPGPTVQGM	99	TM2
							*
B.graminis tritici JIW11	103	EL----SS-G	GKLHYKLNSW	SSAILT-LAI	CAVGTAI-QG	TDFA-V-WNY	IFDNYVQILT	153	TM3,TM4
B.graminis hordei DH14	103	EL----SS-G	GKLHYKLNSW	SSAILT-LAI	CAVGTAI-QG	TDFA-L-WNY	IYDNYLQILT	153
S.cerevisiae S288C	99	QL----RD-G	SKLSYKINGI	AMSTTL-VLV	--LAIRWKLT	DGQL-PELQY	LYENHVSLCI	149
Schizosaccharomyces pombe	92	PI----DDKG	TRLLYKINGF	NSACLI-LGV	--VCTSI-YL	LGAS-C-MEF	IWDNFLQLMF	141
Psilocybe cubensis	104	TL----RT-G	QKLSYKINAF	STFLLA-LGI	--TSGTI-LR	FGPE-S-FTF	IYNKWVGLIT	152
Puccinia graminis tritici	102	VL----RD-G	TRLSYKINAF	NSLICT-ILL	--TAGVF-AR	WGDS-P-FLY	IIDHYVELIT	150
Rhizophagus irregularis	105	QL----RD-G	SKLKYKENGF	RSMMLT-LSI	--IGCTI-LF	KGYE-P-LLF	IYDHFIGLMT	153
Mucor lusitanicus	104	PL----RD-G	TRLKYKINAM	GALQSL-ITL	--SFMSL-RG	QGWF-M-FLW	VKAHFADIAL	152
Entomophthora muscae	94	RL----RN-G	NYVQYKMNAF	RIFLIT-AGL	--TLATF-LT	YGTS-P-FLA	VTQAFPQLVV	142
Allomyces javanicus	145	PL----RN-G	QTLLYKINGF	NTLVFT-AIC	--LLLVV-NF	HGPD-L-LLY	IADNFVPIIF	193
Hyaloraphidium curvatum	145	EL----RD-G	SRLKYKINAW	PTFVVT-MAL	--IPAVV-YL	YGLG-P-LVW	IADHYVGLAT	193
Octopus sinensis	101	PL----RD-G	SRLQYRCNGF	LGLLIS-I--	--FAFVVAVH	MGFP-V--SI	IYDKFFQMMI	147
Homo sapiens	89	EL----KD-K	SRLRYPINGF	QALVLT-ALL	VGLGMSAGLP	LGAL-P----	--EMLLPLAF	135
Thecamonas trahens	119	ELDPQTPG-A	RRLRYPMNGL	AAFFVS-V--	--LGAVLGHA	LGVI-D-LSY	CYHEFLPLAT	170
Dictyostelium discoideum	130	PL----PG-G	ARLEYTLNGW	ASWWIT-LIV	--IPIAI--Y	FGLF-K-ATI	LIDNYAPMMT	177
Ectocarpus siliculosus	168	VL----QD-G	SRLPYKMSGH	AAFWTT-LVV	TALGLSELGG	VGSTKLNLSA	LYDLYEELAV	221
Triticum aestivum	47	VL----PD-S	SRLHYRCNGL	LSLLLL-LGL	----STLGVY	MGWM-T-PTV	VADRGLELLS	94
Galdieria sulphuraria	68	TL----ED-G	SRLYYKCNGF	SVLLST-VAM	----FVTCHY	ARVI-D-GTW	ISRHYFDLFV	115
Leishmania tarentolae	107	EL----RN-G	KRLAYRMNAI	HAFFIAHLGL	--LGLHFTSI	FNMA-A----	VADLYHPLMI	154
Methylotuvimicrobium	100	KL----PD-G	SRLDYRMNGI	FSFLFT-LAV	--VFGLV--T	MGWL-D-ATV	LYDQLGPLLT	147	TM3,TM4
		:	: * ..				:
B.graminis tritici JIW11	154	ANIIIAFVLA	TYVYACSFTV	KQGN-----K	EKRELAAGGN	SG-NVLYDWF	IGRELNPRAR	207	TM4
B.graminis hordei DH14	154	ANIIIAYILA	TYVYACSFTV	KQGN-----K	EKRELAAGGN	SG-NVLYDWF	IGRELNPRAR	207
S.cerevisiae S288C	150	ISILFSFFLA	TYCYVASFIP	LIFKKNGNGK	REKILALGGN	SG-NIIYDWF	IGRELNPRLG	208
Schizosaccharomyces pombe	142	AAYVFSVVLC	TFCYVQSF--	---------F	GKQQLAKGGT	SG-NILFDWF	IGRSLNPRIG	189
Psilocybe cubensis	153	ASLLMAFVQA	VYCYAVSF--	---------N	QGKLLAVGGN	SG-NLIYDWY	IGRELNPRIG	200
Puccinia graminis tritici	151	ASLIMSISQA	VYCYWSSF--	---------Q	PGRILALGGN	SG-NVIYDWF	IGRELNPRIA	198
Rhizophagus irregularis	154	CSIIVSFSVA	IYVYLASF--	---------Q	EGKLLALGGN	SG-NIIYDFM	IGRELNPRIG	201
Mucor lusitanicus	153	FSIFVSFFVS	LWVYLRSF--	---------A	GDKMLALGGN	TG-NPIYDFM	IGRELNPRIG	200
Entomophthora muscae	143	ISITYSAFQS	VVLYMHSFTY	---------E	NNKLLALNGN	TG-VFVHDFW	MGRELNPSVF	192
Allomyces javanicus	194	SAILFTYAMS	LGLYLASF--	---------K	GTKLLALGGN	SG-NPIYDFF	IGRELNPRIG	241
Hyaloraphidium curvatum	194	ASVLYSFAQA	AYLYASSF--	---------G	EGRLLAVGGN	SG-NVFYDYW	IGRELNPRIG	241
Octopus sinensis	148	SALIFSYISS	VLLYVRSWK-	---------V	APSKLAPNGN	SG-NIFYDFF	MGHELNPRIG	196
Homo sapiens	136	VATLTAFIFS	LFLYMKAQV-	---------A	PVSALAPGGN	SG-NPIYDFF	LGRELNPRIC	184
Thecamonas trahens	171	GAIIVSVALS	VYLYLSSLVV	VPASTPANAP	ERALLAAGGD	SG-SPVYDAF	MGRELNPRIA	229
Dictyostelium discoideum	178	VVNIWSFVFT	FLLKIHAK--	---------L	KGEEE---RM	SG-HFFYDFW	MGFARNPRIG	222
Ectocarpus siliculosus	222	ATATISFALS	VGLFVASHR-	---------K	GAKLADASGT	VGRSAIYDFY	IGRELNPRIG	271
Triticum aestivum	95	TTLIFSVIVS	FLLYYTGLRS	---------R	HQSSSLKPHA	TG-SFIEDWW	FGVQLNPHFM	144
Galdieria sulphuraria	116	SANWIALCLA	TYLFLSHKL-	---------F	GRKNWLRNR-	---SFLSDFI	LGSELNPFIW	161
Leishmania tarentolae	155	GAILISFAMS	VVLYVASYR-	---------S	RSVLTALGGN	SG-NILYDFW	VGRELNPRTG	203
Methylotuvimicrobium	148	VVNIFTFVFA	GFLYFWG---	---------L	NGKQWE--RP	TG-RPFYDYF	MGTALNPRIG	192	TM4
		:				. *	.* **
B.graminis tritici JIW11	208	LPLLGEIDIK	LWCELRPGML	GWLLLDLTFV	AHQYKTFG--	-FISDSIALV	TLFHTLYVLD	264	TM5,TM6
B.graminis hordei DH14	208	LPLLGEIDIK	LWCELRPGML	GWLLLDLTYV	AHQYKTFG--	-FVSDSIALV	TLFHTLYVLD	264
S.cerevisiae S288C	209	-----PLDIK	MFSELRPGML	LWLLINLSCL	HHHYLKTG--	-KINDALVLV	NFLQGFYIFD	260
Schizosaccharomyces pombe	190	-----NFDIK	CFCELRPGLI	LWVVFDIAFA	CHQYLVLGG-	-RITDSMVLV	IIFHTWYVLD	242
Psilocybe cubensis	201	-----SFDIK	SFNELRPGLI	LWVLINISMV	CEQATRRGGL	SKVTDSMWLV	LAFQTWYVAD	255
Puccinia graminis tritici	199	-----SFDIK	TFNEMRPGLI	LWALLDFCWV	IKQVHEFG--	-KPSNSILLA	FIFQFWYVFD	250
Rhizophagus irregularis	202	-----SFDIK	YFVELRPGIT	EWTIINIAMA	AKQYHDLG--	-YITIGMILV	IIFQGWYCID	253
Mucor lusitanicus	201	-----KFDIK	FFTELRPGLI	MWLCLNICFG	ICQWVELG--	-RVTYSMILV	IVFQAWYIID	252
Entomophthora muscae	193	-----GLDLK	EFFELRPGLM	GWAFLNVCFV	VKQYALLGY-	SRVTFSILFV	AFCQIGYVAD	246
Allomyces javanicus	242	-----NFDLK	QFCELRPGLI	GWLLLDVAFL	TKQYVTAG--	-SVTDAMALV	VMFQAIYVID	293
Hyaloraphidium curvatum	242	-----DFDLK	VFFELRPGLI	GWLVLDFACA	AKQYATLG--	-YLTDSMWLV	VLFQGYYVVD	293
Octopus sinensis	197	-----SFDLK	FFCEMRPGLI	GWVIINLSFV	VKSYLDNF--	-GPSPALLLV	TIFQGFYIVD	248
Homo sapiens	185	-----FFDFK	YFCELRPGLI	GWVLINLALL	MKEAELRG--	-SPSLAMWLV	NGFQLLYVGD	236
Thecamonas trahens	230	LPGGFSFDLK	VFCELRPGLI	GWILLDLGCA	AEQYASHG--	-SITNSMMLV	LAFQTYYVFD	286
Dictyostelium discoideum	223	-----SFDLK	LFCEARPGLI	LWVLMNFSIA	AKQLEVYG--	-EISLSVILV	CCFHFWYIAD	274
Ectocarpus siliculosus	272	-----PLDLK	CFCELRPGLL	GWVVINLGML	LKQRELQG--	-YVSASMIMV	NVFQGLYVWD	323
Triticum aestivum	145	-----GVDLK	FFF-IRAGMM	AWLFINLSLL	AKSYLA-G--	-SVNRAVILY	QFFCGWYIID	194
Galdieria sulphuraria	162	-----KINVK	FFW-LRPSMI	GWCLINLSHL	FFQFIQHQ--	-SISARMVVY	QLLTNLYIID	212
Leishmania tarentolae	204	-----PLDWK	MMCELRPGLI	GWSILNWAFV	CKS-VELG--	-TVTPSIVLT	ALLESFYVLD	254
Methylotuvimicrobium	193	-----SLDLK	LFCEARPGMI	FWLLMNLSMA	AKQYELHG--	-TVTVPMLLV	VGFQSFYLID	244	TM5,TM6
		.: *	*..:	* ::		. : .	* *
B.graminis tritici JIW11	265	AYWMEPAALT	TMDITSDGFG	FMLAFGDLVW	VPFVYSFQAR	YLASY-----	PF-NLGTFGT	318	TM6,TM7,TM8
B.graminis hordei DH14	265	AYWMEPAVLT	TMDITSDGFG	FMLAFGDLVW	VPFVYSFQAR	YLANY-----	PL-HLDTFGT	318
S.cerevisiae S288C	261	GVLNEEGVLT	MMDITTDGFG	FMLAFGDLSL	VPFTYSLQAR	YLSVS-----	PV-ELGWVKV	314
Schizosaccharomyces pombe	243	SLINESAVLT	TMDITTDGFG	YMLSFGDLVW	VPFLYSLQAR	YLAFH-----	PV-DLGLVKT	296
Psilocybe cubensis	256	GLYNEPALFT	TMDITSDGFG	FMLSVGDLVW	VPFVYSLQAR	YLAFH-----	PV-ELGPLAT	309
Puccinia graminis tritici	251	AEYNEDIILT	QMDITTDGFG	FMLSVGDLTW	VPFTYSLQLV	YLSFV-----	PL-HLSNFEL	304
Rhizophagus irregularis	254	SVYNEPAVLT	TMDITTDGFG	WMLSFGNITW	LGFLYPLQAR	YLALK-----	PN-HLSWLEI	307
Mucor lusitanicus	253	ALVNESSILT	TMDITTDGFG	FMLAFGNLCW	VPMMYSLQAR	YLADN-----	PV-DLSIPHL	306
Entomophthora muscae	247	SLYNQAAVLT	TMDITTDGFG	FMLSFGDISF	VPFLYPIQTR	YLSMY-----	PQ-ELTGLAT	300
Allomyces javanicus	294	ALYNESKVLT	TMDITTDGFG	YMLVAGDLLW	VPFTYTLQAR	YLSQM-----	PATNLGWLGV	348
Hyaloraphidium curvatum	294	ALWNEAAILT	TMDVIMDGFG	FMLTFGDLAW	VPFTYSLQAR	YLMLY-----	PK-NLGYLAT	347
Octopus sinensis	249	ALWFEEAILT	TIDMTSDGFG	FMLCFGDLVW	VPFLYTLQGK	YLMTQ-----	SH-SLPWYIL	302
Homo sapiens	237	ALWHEEAVLT	TMDITHDGFG	FMLAFGDMAW	VPFTYSLQAQ	FLLHH-----	PQ-PLGLPMA	290
Thecamonas trahens	287	SFYNEPAILT	TMDVTTDGFG	FMLAFGDLAW	VPFTYSLQAR	YLVLN-----	PL-ELSTLTV	340
Dictyostelium discoideum	275	YYYHEEAILT	TMDIITEKFG	YMLVYGDLSW	VPFTYCFQCY	YLYKHLVNGA	PL-HISIGYA	333
Ectocarpus siliculosus	324	GLFFERSILT	TMDITTEGFG	FMLAFGDLCW	LPFTYSLQAH	YLVTN-----	DP-GLPLWAV	377
Triticum aestivum	195	YFIHEEFMTS	TWDIIAERLG	FMLVFGDLVF	IPFTFTIQGW	WLLGN-----	KV-ELPLLAS	248
Galdieria sulphuraria	213	YFYNEVKMTT	TWDIIAEHFG	LMLIWGDIVF	IPFVFSIQCR	YLVDN-----	FL-PMKFWEW	266
Leishmania tarentolae	255	GLLMEAGNLS	MMDIVTDGFG	FMLCFGDLAW	VPFIYTLQTK	YLAHH-----	PA-HLSILHL	308
Methylotuvimicrobium	245	YFIHEEAVLT	TWDIKHEKFG	WMLCWGDLVW	LPFTYTLQAQ	YLVHH-----	TH-DLPVWGI	298	TM6,TM7,TM8
		: :	*: : :*	** *::	: : : :*	:*	:
B.graminis tritici JIW11	319	ISVLAILGLG	YYIFRSANNE	KNRFRVNPLD	PRV-RHLKYL	ETK-SGSKLL	TSGWWGKARH	376	TM8,TM9
B.graminis hordei DH14	319	ISVLAILSLG	YYIFRSANNE	KNRFRVNPLD	PRV-RHLKYL	ETK-SGSKLL	TSGWWGKARH	376
S.cerevisiae S288C	315	VGILAIMFLG	FHIFHSANKQ	KSEFRQG---	-KL-ENLKSI	QTK-RGTKLL	CDGWWAKSQH	368
Schizosaccharomyces pombe	297	LAILCLQFLG	YYIFRGANGQ	KNRFRSNPND	PKL-KHLKFI	QTK-RGTKLL	TSGWWGMARH	354
Psilocybe cubensis	310	AGVLFTNLVG	YYIFRTANGE	KNDFRNGT-N	PK---NLKYM	TTK-KGTKLL	TSGWWGRSRH	364
Puccinia graminis tritici	305	ALVLAVQLVG	YGIFRISNEE	KNAFRRRSEN	PK---GLKFM	ETE-RGTRLL	ISGWWGVSRH	360
Rhizophagus irregularis	308	AIIVSLQTIG	YTIFRGANNE	KNAFRNNPDD	PKL-KDLKYM	TTE-SGSKLI	ISSWWGKARH	365
Mucor lusitanicus	307	VAIVALQLLG	YYIFRSANSQ	KDAFRRDPKD	PKV-AGLEYI	ETK-AGTRLI	TSGWWGRARH	364
Entomophthora muscae	301	VFLLASASLG	YYIFRSANCQ	KNDFRRDPND	PKL-AHLKYI	KTD-TGRNLL	ISGWWGYASH	358
Allomyces javanicus	349	LGVLALNALG	YYIFRSANSE	KDAFRSDPTG	PRV-KHLRYM	ETA-AGSKLL	ISGWWGRARH	406
Hyaloraphidium curvatum	348	AAIVGVKLLG	FAMFRGANNQ	KNAFRNDPND	PAV-AHIKYI	ETE-AGSRLM	TSGWWGMARH	405
Octopus sinensis	303	TALTVINCIG	YFIFRSANSQ	KNTFRRDPKH	PSV-AHLQSI	ATSFPNRRLL	VSGWWGICQK	361
Homo sapiens	291	SVICLINATG	YYIFRGANSQ	KNTFRKNPSD	PRV-AGLETI	STA-TGRKLL	VSGWWGMVRH	348
Thecamonas trahens	341	LAIIATKLIG	LYIFRGANSQ	KNAFRSGSTD	PSI-LALEYI	TTE-RGSRLI	TSGWWGVARH	398
Dictyostelium discoideum	334	IFVVSLKCFG	FYLFRWVNSQ	KHDFRRNPEA	PVWGKPAEFI	LTK-RGTKLL	CSGFWGICRH	392
Ectocarpus siliculosus	378	AVISCLCLVG	YAIFRGANGQ	KDAFRRDPNA	SAV-SHLQWM	PTK-RGTKLL	TSGWWGAARK	435
Triticum aestivum	249	VANCIIFLIG	YLVFRGANKQ	KHLFKKDPKA	PIWGKPPKVV	-----GGKLL	VSGYWGIARH	303
Galdieria sulphuraria	267	ILIALCAFVG	IFMFRSSNSQ	KHQFKHHPEA	KIWGKQPETI	-----GGKLL	VSGFWGIARH	321
Leishmania tarentolae	309	CLCLALSVAG	YLIFRNANTE	KDRFRKNPQD	PRV-QHLRIM	KTA-AGKSLI	ISGYWGVCRH	366
Methylotuvimicrobium	299	IAIVALNLAG	YAIFRGANIQ	KHHFRRDPNR	IVWGKPAKYI	KTK-QGSLLL	TSGWWGIARH	357	TM8,TM9
		*	:*. * :	* *.	:	. *:	..:*. :
B.graminis tritici JIW11	377	INYLGDWIMA	WAYCLPTGIS	GFVVRQDFMT	AGENFTQKGI	SFIGSRKFQE	PYEVTQGEAR	436	TM9
B.graminis hordei DH14	377	INYLGDWIMA	WAYCLPTGIS	GFVVRQDFIT	AGEYFTQQGT	SFIGSGKLQK	PFEVTQGGAR	436
S.cerevisiae S288C	369	INYFGDWLIS	LSWCLAT---	----------	----------	----------	----------	385
Schizosaccharomyces pombe	355	INYFGDWIMA	WAWCLPA---	----------	----------	----------	----------	371
Psilocybe cubensis	365	PNYMGDLIMA	LAWSLPT---	----------	----------	----------	----------	381
Puccinia graminis tritici	361	PNYLGDWIMA	WAWCLPT---	----------	----------	----------	----------	377
Rhizophagus irregularis	366	INYLGDWIMS	WAWCLPC---	----------	----------	----------	----------	382
Mucor lusitanicus	365	INYLGDWLMS	VAWCLPC---	----------	----------	----------	----------	381
Entomophthora muscae	359	INYLGDWLLS	LSQCLAC---	----------	----------	----------	----------	375
Allomyces javanicus	407	INYFGDWLMS	VAWSLPC---	----------	----------	----------	----------	423
Hyaloraphidium curvatum	406	INYLGDWLMG	LAWCLPT---	----------	----------	----------	----------	422
Octopus sinensis	362	PNYLGDIIMS	LCWSLTC---	----------	----------	----------	----------	378
Homo sapiens	349	PNYLGDLIMA	LAWSLPC---	----------	----------	----------	----------	365
Thecamonas trahens	399	VNYLGDWIMA	WAWCLPT---	----------	----------	----------	----------	415
Dictyostelium discoideum	393	LNYTGDIILS	WAWCLPC---	----------	----------	----------	----------	409
Ectocarpus siliculosus	436	INYTGDWLMG	LAWCMFA---	----------	----------	----------	----------	452
Triticum aestivum	304	CNYLGDLLLA	LSFSLPC---	----------	----------	----------	----------	320
Galdieria sulphuraria	322	INYTGDLLLA	LSFCLPC---	----------	----------	----------	----------	338
Leishmania tarentolae	367	PNYVGDWLMA	LGWAAFS---	----------	----------	----------	----------	383
Methylotuvimicrobium	358	MNYFGDLMIA	LSWCLPA---	----------	----------	----------	----------	374	TM9
		** ** ::.	.
B.graminis tritici JIW11	437	GYGMVFTYFY	LVYFAILLIH	REMRDEEKCK	RKYGD-DWRK	YCKIVPYRFI	PGIF	489	TM10
B.graminis hordei DH14	437	GYGMVFTYFY	LIYFAILLIH	REARDEEKCK	RKYGD-DWRK	YCKIVPYRFI	PGIF	489
S.cerevisiae S288C	386	WFQTPLTYYY	SLYFATLLLH	RQQRDEHKCR	LKYGE-NWEE	YERKVPYKII	PYVY	438
Schizosaccharomyces pombe	372	GFGSPIPYFY	VAYFGVLLVH	RNARDDHKCR	VKYGE-DWEK	YCKAVKYRII	PYVY	424
Psilocybe cubensis	382	GFETPITYFY	VAYFTFLLVH	RQIRDDEACH	LKYGD-DWVA	YKKLVPYRII	PYIY	434
Puccinia graminis tritici	378	GISTPITYFY	AIYFAILLVH	RQMRDEHACE	KKYGKADWNK	YKKLVPWKII	PYIY	431
Rhizophagus irregularis	383	GFNDIFPYFY	VIYFAVLLIH	RELRDEEKCK	KKYKK-DWDR	YCEIVKYKII	PGKY	435
Mucor lusitanicus	382	GFGSIIPYFY	CVYFAILLVH	RERRDEHKCR	QKYGA-DWER	YCSIVKYRII	PGIY	434
Entomophthora muscae	376	GFGSPVPYLF	AAYFAVLLVH	RDSRDDHECS	KKYGE-SWKK	YRATVPYRIL	PYVY	428
Allomyces javanicus	424	GFTHPIPYFY	PVYFAVLLVH	RFYRDEHKCK	TKYGK-DWDK	YCALVPYRIV	PYVW	476
Hyaloraphidium curvatum	423	GFDTPITYFY	AIYFAVLLLH	REGRDEHKCK	HKYKK-DWDR	YCEIVPYRII	PGVY	475
Octopus sinensis	379	GFGSILPYFY	PIYLIILLIH	RERRDSAACE	KKYGN-SWKK	YCSKVKYRII	PYIY	431
Homo sapiens	366	GVSHLLPYFY	LLYFTALLVH	REARDERQCL	QKYGL-AWQE	YCRRVPYRIM	PYIY	418
Thecamonas trahens	416	LFHTPITYYY	VIYFGILLVH	RDLRDDHKCA	TKYGK-DWKR	YCSIVRWRIL	PGIY	468
Dictyostelium discoideum	410	QFDSLAPYFY	GIYFTSLDLH	RCWRDHNACL	VKYGD-DWRA	YCKRVPYNFI	PGLI	462
Ectocarpus siliculosus	453	GFSSPVPYFY	CIYFGVLLVH	RAMRDDHACA	AKYGP-DWSV	YKQKVPSLFV	PGLF	505
Triticum aestivum	321	GASSVIPYFY	PTYLLILLIW	RERRDEARCS	EKYKD-IWAE	YCKLVPWRIL	PYVY	373
Galdieria sulphuraria	339	GYKTVIPYFY	FLYLLLLLVH	RDMRDEQRCA	NKYGA-LWEE	YCRRVPYRLV	PYFY	391
Leishmania tarentolae	384	GTASLLPYFH	PVYFGCLLMH	RQLRDEQHMR	EKYGKEDWNA	FCRIVKYRLF	PYIY	437
Methylotuvimicrobium	375	AFGSPIPYFH	IVYFTILLLH	REKRDDAMCL	AKYGE-DWLQ	YRKKVPWRIV	PKIY	427	TM10
		.* .	*: * :.	* **	** *	: * :.	*
